# Supplementary material for: The Role of Nitric Oxide in the Growth and Development of Schizophyllum commune Under Anaerobic Conditions
Source: Microorganisms. 2025 Apr 12;13(4):887. doi: 10.3390/microorganisms13040887 (PMC12029550; doi:10.3390/microorganisms13040887)
Supplement: Supplementary file 1 [file microorganisms-13-00887-s001.zip]

Archive with 1 entries (1 files):
- microorganisms-3548131-supplementary.pdf
